# Supplementary material for: Characteristics of the Chemical Components of PM2.5 in the Dangjin Region, South Korea, and Evaluation of Emission Source Contributions During High-Concentration Events
Source: Toxics. 2025 Oct 13;13(10):869. doi: 10.3390/toxics13100869 (PMC12567869; doi:10.3390/toxics13100869)
Supplement: Supplementary file 1 [file toxics-13-00869-s001.zip]

Archive with 1 entries (1 files):
- toxics-3873009-supplementary.pdf
